# Supplementary material for: Sequencing‐based microsatellite instability testing using as few as six markers for high‐throughput clinical diagnostics
Source: Hum Mutat. 2019 Sep 15;41(1):332–41. doi: 10.1002/humu.23906 (PMC6973255; doi:10.1002/humu.23906)
Supplement: Supplementary file 1 — Supporting information [file HUMU-41-332-s001.xlsx]

## Sheet: Assay reagent costs 25 markers
Suppl. Information S4: Assay reagent costs (24 MNRs plus BRAF c.1799)
smMIP-MSI assay on Illumina v3 Kit (25 million read capacity)
Item	Cost per item (GBP)	No. of samples	Cost per sample (GBP)
MIPs (25 MIPs per reaction)	500	500000	0.01	*once smMIPs are prepared the cost per sample is negligible
T4 polynucleotide kinase (2500 Units, 10U/ul)	170	500000	0.01	*once smMIPs are prepared the cost per sample is negligible
T4 DNA ligase buffer (6ml)	16	500000	0.01	*once smMIPs are prepared the cost per sample is negligible
Ampligase DNA ligase (1000 Units, 5U/ul)	142	200	0.71
Herculase DNA polymerase 2 (400 reaction kit)	290	225	1.28889	*0.89ul polymerase used per sample, equivalent to 1.78 kit reactions
Exonuclease I (15,000 Units, 20U/ul)	207	750	0.276
Exonuclease III (25,000 Units, 100U/ul)	182	250	0.728
MIP sample indexing reverse primers (375 oligos)	3187.5	1200000	0.01	*once sample indexing primers are prepared the cost per sample is negligible
MIP forward primer	8.5	3200	0.01	*once forward primer is prepared the cost per sample is negligible
QIAxcel screening kit (2400 samples)	542	2400	0.225833
AMPure XP DNA cleanup kit (60 ml)	1146	1333	0.859715
Qubit dsDNA HS kit (500 reaction kit)	175	500	0.35
Custom sequencing primers (3 oligos)	15	18750	0.01
Illumina v3 Kit (25 million read capacity)	1273	375	3.39467	*using 2000 reads/marker/sample and 25 markers/sample and assuming 0.75 on target reads
Illumina MiSeq machine run (Newcastle University Genomics Core Facility)	130	375	0.346667
TOTAL			8.23977
smMIP-MSI assay on Illumina v2 Kit (15 million read capacity)
Item	Cost per item (GBP)	No. of samples	Cost per sample (GBP)
MIPs (25 MIPs per reaction)	500	500000	0.01	*once smMIPs are prepared the cost per sample is negligible
T4 polynucleotide kinase (2500 Units, 10U/ul)	170	500000	0.01	*once smMIPs are prepared the cost per sample is negligible
T4 DNA ligase buffer (6ml)	16	500000	0.01	*once smMIPs are prepared the cost per sample is negligible
Ampligase DNA ligase (1000 Units, 5U/ul)	142	200	0.71
Herculase DNA polymerase 2 (400 reaction kit)	290	225	1.28889	*0.89ul polymerase used per sample, equivalent to 1.78 kit reactions
Exonuclease I (15,000 Units, 20U/ul)	207	750	0.276
Exonuclease III (25,000 Units, 100U/ul)	182	250	0.728
MIP sample indexing reverse primers (225 oligos)	1912.5	720000	0.01	*once sample indexing primers are prepared the cost per sample is negligible
MIP forward primer	8.5	3200	0.01	*once forward primer is prepared the cost per sample is negligible
QIAxcel screening kit (2400 samples)	542	2400	0.225833
AMPure XP DNA cleanup kit (60 ml)	1146	1333	0.859715
Qubit dsDNA HS kit (500 reaction kit)	175	500	0.35
Custom sequencing primers (3 oligos)	15	11250	0.01
Illumina v2 Kit (15 million read capacity)	876	225	3.89333	*using 2000 reads/marker/sample and 25 markers/sample and assuming 0.75 on target reads
Illumina MiSeq machine run (Newcastle University Genomics Core Facility)	130	225	0.577778
TOTAL			8.96955
smMIP-MSI assay on Illumina v2 Micro Kit (4 million read capacity)
Item	Cost per item (GBP)	No. of samples	Cost per sample (GBP)
MIPs (25 MIPs per reaction)	500	500000	0.01	*once smMIPs are prepared the cost per sample is negligible
T4 polynucleotide kinase (2500 Units, 10U/ul)	170	500000	0.01	*once smMIPs are prepared the cost per sample is negligible
T4 DNA ligase buffer (6ml)	16	500000	0.01	*once smMIPs are prepared the cost per sample is negligible
Ampligase DNA ligase (1000 Units, 5U/ul)	142	200	0.71
Herculase DNA polymerase 2 (400 reaction kit)	290	225	1.28889	*0.89ul polymerase used per sample, equivalent to 1.78 kit reactions
Exonuclease I (15,000 Units, 20U/ul)	207	750	0.276
Exonuclease III (25,000 Units, 100U/ul)	182	250	0.728
MIP sample indexing reverse primers (60 oligos)	510	192000	0.01	*once sample indexing primers are prepared the cost per sample is negligible
MIP forward primer	8.5	3200	0.01	*once forward primer is prepared the cost per sample is negligible
QIAxcel screening kit (2400 samples)	542	2400	0.225833
AMPure XP DNA cleanup kit (60 ml)	1146	1333	0.859715
Qubit dsDNA HS kit (500 reaction kit)	175	500	0.35
Custom sequencing primers (3 oligos)	15	3000	0.01
Illumina v2 Micro Kit (4 million read capacity)	365	60	6.08333	*using 2000 reads/marker/sample and 25 markers/sample and assuming 0.75 on target reads
Illumina MiSeq machine run (Newcastle University Genomics Core Facility)	130	60	2.16667
TOTAL			12.7484

## Sheet: Assay reagent costs 7 markers
Supp. Information S4: Assay reagent costs (6 MNRs plus BRAF c.1799)
smMIP-MSI assay on Illumina v3 Kit (25 million read capacity)
Item	Cost per item (GBP)	No. of samples	Cost per sample (GBP)
MIPs (7 MIPs per reaction)	140	500000	0.01	*once smMIPs are prepared the cost per sample is negligible
T4 polynucleotide kinase (2500 Units, 10U/ul)	170	500000	0.01	*once smMIPs are prepared the cost per sample is negligible
T4 DNA ligase buffer (6ml)	16	500000	0.01	*once smMIPs are prepared the cost per sample is negligible
Ampligase DNA ligase (1000 Units, 5U/ul)	142	200	0.71
Herculase DNA polymerase 2 (400 reaction kit)	290	225	1.28889	*0.89ul polymerase used per sample, equivalent to 1.78 kit reactions
Exonuclease I (15,000 Units, 20U/ul)	207	750	0.276
Exonuclease III (25,000 Units, 100U/ul)	182	250	0.728
MIP sample indexing reverse primers (1339 oligos)	11381.5	1200000	0.01	*once sample indexing primers are prepared the cost per sample is negligible
MIP forward primer	8.5	3200	0.01	*once forward primer is prepared the cost per sample is negligible
QIAxcel screening kit (2400 samples)	542	2400	0.225833
AMPure XP DNA cleanup kit (60 ml)	1146	1333	0.859715
Qubit dsDNA HS kit (500 reaction kit)	175	500	0.35
Custom sequencing primers (3 oligos)	15	18750	0.01
Illumina v3 Kit (25 million read capacity)	1273	1339	0.950709	*using 2000 reads/marker/sample and 7 markers/sample and assuming 0.75 on target reads
Illumina MiSeq machine run (Newcastle University Genomics Core Facility)	130	1339	0.0970874
TOTAL			5.54623
smMIP-MSI assay on Illumina v2 Kit (15 million read capacity)
Item	Cost per item (GBP)	No. of samples	Cost per sample (GBP)
MIPs (7 MIPs per reaction)	140	500000	0.01	*once smMIPs are prepared the cost per sample is negligible
T4 polynucleotide kinase (2500 Units, 10U/ul)	170	500000	0.01	*once smMIPs are prepared the cost per sample is negligible
T4 DNA ligase buffer (6ml)	16	500000	0.01	*once smMIPs are prepared the cost per sample is negligible
Ampligase DNA ligase (1000 Units, 5U/ul)	142	200	0.71
Herculase DNA polymerase 2 (400 reaction kit)	290	225	1.28889	*0.89ul polymerase used per sample, equivalent to 1.78 kit reactions
Exonuclease I (15,000 Units, 20U/ul)	207	750	0.276
Exonuclease III (25,000 Units, 100U/ul)	182	250	0.728
MIP sample indexing reverse primers (803 oligos)	6825.5	720000	0.01	*once sample indexing primers are prepared the cost per sample is negligible
MIP forward primer	8.5	3200	0.01	*once forward primer is prepared the cost per sample is negligible
QIAxcel screening kit (2400 samples)	542	2400	0.225833
AMPure XP DNA cleanup kit (60 ml)	1146	1333	0.859715
Qubit dsDNA HS kit (500 reaction kit)	175	500	0.35
Custom sequencing primers (3 oligos)	15	11250	0.01
Illumina v2 Kit (15 million read capacity)	876	803	1.09091	*using 2000 reads/marker/sample and 7 markers/sample and assuming 0.75 on target reads
Illumina MiSeq machine run (Newcastle University Genomics Core Facility)	130	803	0.161893
TOTAL			5.75124
smMIP-MSI assay on Illumina v2 Micro Kit (4 million read capacity)
Item	Cost per item (GBP)	No. of samples	Cost per sample (GBP)
MIPs (7 MIPs per reaction)	140	500000	0.01	*once smMIPs are prepared the cost per sample is negligible
T4 polynucleotide kinase (2500 Units, 10U/ul)	170	500000	0.01	*once smMIPs are prepared the cost per sample is negligible
T4 DNA ligase buffer (6ml)	16	500000	0.01	*once smMIPs are prepared the cost per sample is negligible
Ampligase DNA ligase (1000 Units, 5U/ul)	142	200	0.71
Herculase DNA polymerase 2 (400 reaction kit)	290	225	1.28889	*0.89ul polymerase used per sample, equivalent to 1.78 kit reactions
Exonuclease I (15,000 Units, 20U/ul)	207	750	0.276
Exonuclease III (25,000 Units, 100U/ul)	182	250	0.728
MIP sample indexing reverse primers (214 oligos)	1819	192000	0.01	*once sample indexing primers are prepared the cost per sample is negligible
MIP forward primer	8.5	3200	0.01	*once forward primer is prepared the cost per sample is negligible
QIAxcel screening kit (2400 samples)	542	2400	0.225833
AMPure XP DNA cleanup kit (60 ml)	1146	1333	0.859715
Qubit dsDNA HS kit (500 reaction kit)	175	500	0.35
Custom sequencing primers (3 oligos)	15	3000	0.01
Illumina v2 Micro Kit (4 million read capacity)	365	214	1.70561	*using 2000 reads/marker/sample and 7 markers/sample and assuming 0.75 on target reads
Illumina MiSeq machine run (Newcastle University Genomics Core Facility)	130	214	0.607477
TOTAL			6.81152

## Sheet: Assay turnaround time (TAT)
Supp. Information S4: Assay turnaround time
Step	Day
Sample DNA extraction and preparation	1
smMIP target capture and amplification	1-2
Library pooling and loading	2-3
Sequencing	3-4
Data analysis and diagnostic report generation	4-5
