# Supplementary material for: Sequencing‐based microsatellite instability testing using as few as six markers for high‐throughput clinical diagnostics
Source: Hum Mutat. 2019 Sep 15;41(1):332–41. doi: 10.1002/humu.23906 (PMC6973255; doi:10.1002/humu.23906)
Supplement: Supplementary file 2 — Supporting information [file HUMU-41-332-s002.xlsx]

## Sheet: CRC sample details
Supp. Table S1: CRC sample details and assay scores
Cohort	Sample ID	Source	MSI Status†	BRAF V600E‡	Sample input (ng)	Mean reads/marker	Mean molecular barcodes/marker	Score (24 markers)	Score (6 markers)
Training	N001	Newcastle	MSI-H	NA	213	936.042	302	30.346	12.9939
Training	N002	Newcastle	MSI-H	NA	209.25	1524.12	492	36.8902	13.2192
Training	N003	Newcastle	MSS	NA	205	1702.04	115.25	-24.9315	-8.52771
Training	N004	Newcastle	MSS	NA	197.5	3370.83	422	-23.7014	-11.0733
Training	N005	Newcastle	MSI-H	NA	178.25	2541.58	349.083	49.1058	17.1742
Training	N006	Newcastle	MSS	NA	194	1040.62	632	-24.084	-10.5677
Training	E08	Edinburgh	MSS	NA	178.25	1274.71	394	-19.6462	-9.73638
Training	E43	Edinburgh	MSI-H	NA	206.4	615.792	84	28.6432	6.64641
Training	E44	Edinburgh	MSI-H	NA	158.875	1283.71	557	55.7292	13.6603
Training	E49	Edinburgh	MSI-H	NA	137.175	1069.88	196	50.1906	16.1601
Training	E55	Edinburgh	MSI-H	NA	110.825	1151.75	189	47.3757	17.4821
Training	E57	Edinburgh	MSI-H	NA	152.675	807.833	187	34.6409	12.5259
Training	E60	Edinburgh	MSS	NA	199.55	938.667	284	-22.4404	-10.1321
Training	E65	Edinburgh	MSI-H	NA	189.7	788.833	119	43.5014	15.7355
Training	E67	Edinburgh	MSS	NA	184.45	811.083	228	-18.2271	-9.629
Training	E74	Edinburgh	MSS	NA	196.2	1158.75	458	-24.949	-10.5326
Training	E76	Edinburgh	MSS	NA	206.4	1478.33	552	-21.8091	-10.6026
Training	E81	Edinburgh	MSS	NA	197.1	5791.62	419.958	-18.0779	-8.99569
Training	E83	Edinburgh	MSS	NA	192.6	1317.79	299	-21.6389	-9.73638
Training	E85	Edinburgh	MSS	NA	170.5	1178	333	-18.4982	-5.92949
Training	E89	Edinburgh	MSI-H	NA	195.3	1325.25	231	55.5958	16.069
Training	E90	Edinburgh	MSI-H	NA	206	1313.46	254	40.0967	15.7297
Training	E91	Edinburgh	MSI-H	NA	132.525	1834.58	549	42.7468	9.95826
Training	E93	Edinburgh	MSS	NA	205.8	890.208	284	-17.2974	-9.46892
Training	E97	Edinburgh	MSI-H	NA	204	990.208	225	44.1335	12.9702
Training	L0006	Pamplona	MSI-H	NA	194	572	102	46.3461	14.7821
Training	L0029	Pamplona	MSI-H	NA	53.32	1652	511	50.9088	17.4821
Training	L0054	Pamplona	MSS	NA	215.1	997.375	486	-15.3145	-6.86708
Training	L0080	Pamplona	MSS	NA	214.9	1109.92	488	-21.9152	-8.33933
Training	L0086	Pamplona	MSS	NA	114.7	1073.21	541	-26.6051	-10.5677
Training	L0091	Pamplona	MSI-H	NA	99.2	1207.58	490	46.9712	17.2653
Training	L0093	Pamplona	MSS	NA	176.7	1265.21	398	-21.9345	-7.03176
Training	L0100	Pamplona	MSS	NA	119.35	883.375	245	-12.0122	-4.37115
Training	L0104	Pamplona	MSI-H	NA	73.025	562	203	49.481	14.0213
Training	L0106	Pamplona	MSI-H	NA	197.4	816.167	353	45.7397	12.8436
Training	L0113	Pamplona	MSI-H	NA	99.2	1480.38	570	30.6285	7.81077
Training	L0142	Pamplona	MSS	NA	205.2	869.583	496	-25.442	-10.1368
Training	L0143	Pamplona	MSI-H	NA	182.9	708	222	49.1615	16.0289
Training	L0146	Pamplona	MSS	NA	147.25	1600.88	582	-24.6917	-9.42906
Training	L0149	Pamplona	MSI-H	NA	196.3	741.875	275	46.411	16.26
Training	L0150	Pamplona	MSS	NA	191	432.583	202	-17.189	-10.0997
Training	L0153	Pamplona	MSS	NA	204	900.25	332	-24.8572	-10.1343
Training	L0179	Pamplona	MSI-H	NA	206.8	911.625	350	39.901	11.6477
Training	L0203	Pamplona	MSI-H	NA	207.5	719.792	350	46.2477	14.4991
Training	L0210	Pamplona	MSI-H	NA	190	989.917	495	48.4034	14.2303
Training	L0211	Pamplona	MSI-H	NA	195.6	861.042	487	44.3362	14.5902
Training	L0213	Pamplona	MSS	NA	197.6	716.375	344	-12.7446	-4.99833
Training	L0214	Pamplona	MSI-H	NA	189.1	1116.71	520	46.6574	17.3822
Training	L0218	Pamplona	MSS	NA	201.6	877.125	416	-21.5017	-8.99569
Training	L0226	Pamplona	MSI-H	NA	199.8	862.042	335	38.6759	9.72206
Training	L0247	Pamplona	MSS	NA	204.6	765.708	206	-1.77543	-1.86107
Training	L0255	Pamplona	MSS	NA	204.1	701.583	189	-11.055	-4.19438
Training	L0261	Pamplona	MSS	NA	200	846.042	330	-22.6331	-7.47038
Training	L0275	Pamplona	MSI-H	NA	187.55	1387.79	495	43.3105	13.796
Training	L0284	Pamplona	MSI-H	NA	195.3	1107.83	539	40.3672	11.2451
Training	L0287	Pamplona	MSI-H	NA	204.4	902.583	406	38.8695	14.4326
Training	L0288	Pamplona	MSS	NA	200.2	981.417	407	-21.854	-8.00901
Training	L0290	Pamplona	MSS	NA	204	852.917	404	-25.3735	-10.8377
Training	L0300	Pamplona	MSS	NA	194.4	949.708	481	-25.5155	-10.1368
Training	L0303	Pamplona	MSI-H	NA	176.7	1232.96	548	37.2823	13.7353
Training	L0376	Pamplona	MSI-H	NA	159.65	1204.83	645	20.8613	6.5753
Training	L0379	Pamplona	MSI-H	NA	187.55	1118.71	582	43.3807	13.5291
Training	L0400	Pamplona	MSI-H	NA	203	1370.46	672	45.2931	13.1194
Training	L0406	Pamplona	MSI-H	NA	205.6	707.042	354	45.7539	17.2297
Training	L0408	Pamplona	MSI-H	NA	205.6	78.875	70	15.9346	7.58004
Training	L0409	Pamplona	MSI-H	NA	74.865	1037.38	197	29.5606	7.37214
Training	L0421	Pamplona	MSI-H	NA	108.5	993.542	416	21.2064	6.64641
Training	L0444	Pamplona	MSS	NA	85.25	832	303	-21.4163	-9.629
Training	L0455	Pamplona	MSI-H	NA	84.475	464.75	163	34.3352	12.2909
Training	L0481	Pamplona	MSI-H	NA	143.375	982.542	408	49.0045	14.6579
Training	L0489	Pamplona	MSI-H	NA	144.15	1141.83	542	43.996	17.0985
Training	L0497	Pamplona	MSI-H	NA	216	999.583	319	21.2113	10.9679
Training	L0515	Pamplona	MSI-H	NA	193.9	592.792	186	37.5233	15.4656
Training	L0525	Pamplona	MSI-H	NA	161.2	1155.54	635	8.44074	10.185
Training	L0526	Pamplona	MSI-H	NA	202.4	1196.67	634	46.9747	13.585
Training	L0531	Pamplona	MSS	NA	159.65	1206.83	223	-21.4754	-5.7616
Training	L0533	Pamplona	MSS	NA	165.85	1846.46	629	-22.2878	-7.10513
Training	L0535	Pamplona	MSS	NA	83.7	1242.17	302	-15.4623	-5.16062
Training	L0536	Pamplona	MSS	NA	200.2	1086.88	479	-17.9772	-10.7676
Training	L0552	Pamplona	MSS	NA	195.8	870.292	302	-25.1045	-9.66361
Training	L0576	Pamplona	MSS	NA	210.6	1224.96	478	-24.3392	-9.70126
Training	L0584	Pamplona	MSS	NA	200	1006.75	524	-22.0905	-6.99936
Training	L0650	Pamplona	MSI-H	NA	100.75	1448.17	603	44.0084	11.6806
Training	L0688	Pamplona	MSI-H	NA	144	1361.04	273	46.6741	15.6232
Training	L0718	Pamplona	MSI-H	NA	121.675	1426.67	482	43.1701	13.9566
Training	L0811	Pamplona	MSI-H	NA	191.4	1019	447	24.754	10.5426
Training	L0812	Pamplona	MSI-H	NA	107.725	1337	303	35.4238	15.532
Training	L0817	Pamplona	MSS	NA	186	1044.33	491	-23.4533	-10.1692
Training	L0819	Pamplona	MSS	NA	142	896.375	335	-23.3675	-9.63121
Training	L0863	Pamplona	MSS	NA	201.3	1119	455	-26.7538	-9.66633
Training	L0897	Pamplona	MSS	NA	154	865.417	226	-21.0857	-9.63121
Training	L0899	Pamplona	MSS	NA	128.8	1288.54	318	-19.12	-6.26945
Training	L0914	Pamplona	MSS	NA	112.375	1288.25	506	-25.5167	-9.63121
Training	L0924	Pamplona	MSS	NA	155	1590.29	491	-20.4177	-9.19563
Training	L0928	Pamplona	MSS	NA	115.2	491.458	147	-14.6428	-9.63121
Training	L0953	Pamplona	MSS	NA	197	906.458	280	-22.6857	-10.0992
Training	L0954	Pamplona	MSI-H	NA	142.2	991.625	311	38.561	9.45909
Training	L0956	Pamplona	MSS	NA	195.3	1400.54	541	-17.3753	-5.52818
Validation	N007	Newcastle	MSS	NA	100	8946.88	999.542	-24.4402	-11.7412
Validation	N008	Newcastle	MSS	NA	100	4774.12	434.208	-11.0267	-7.17022
Validation	N009	Newcastle	MSS	NA	100	6390.92	661.958	-27.4095	-11.0733
Validation	N010	Newcastle	MSS	NA	100	6504.54	558.375	-25.0928	-10.0646
Validation	N011	Newcastle	MSS	NA	100	5848.96	327.75	-24.5686	-9.42906
Validation	N012	Newcastle	MSS	NA	100	7321.5	1305.08	-22.5195	-9.73638
Validation	N013	Newcastle	MSS	NA	100	5720.46	523.167	-21.8601	-10.6048
Validation	N014	Newcastle	MSS	NA	100	3479.62	216.542	-13.0109	-9.66633
Validation	N015	Newcastle	MSS	NA	100	3127.62	164.292	-20.3829	-8.52771
Validation	N016	Newcastle	MSS	NA	100	5253.12	403.542	-20.7857	-8.57439
Validation	N017	Newcastle	MSS	NA	100	7172.83	609.042	-20.1693	-10.3342
Validation	N018	Newcastle	MSS	NA	100	4845.33	394.167	-14.6921	-9.69873
Validation	N019	Newcastle	MSI-H	neg	100	4249.67	251.917	37.7461	14.4753
Validation	N020	Newcastle	MSI-H	neg	100	3218.71	210.083	42.6407	15.0663
Validation	N021	Newcastle	MSI-H	neg	100	4494.08	179.542	25.6764	10.4869
Validation	N022	Newcastle	MSS	NA	100	6708.33	970.625	-24.8817	-10.6399
Validation	N023	Newcastle	MSS	NA	100	6966.04	516.042	-26.7904	-9.73638
Validation	N024	Newcastle	MSS	NA	100	8299.67	820.125	-25.5625	-10.1346
Validation	N025	Newcastle	MSS	NA	100	9667.58	1009.83	-27.7374	-9.89867
Validation	N026	Newcastle	MSI-H	NA	100	4330.5	284.208	14.9449	3.88146
Validation	N027	Newcastle	MSS	NA	100	6460.71	638.708	-22.4865	-9.19563
Validation	N028	Newcastle	MSS	NA	100	6581.25	696.417	-21.3284	-9.73638
Validation	N029	Newcastle	MSS	NA	100	5417.38	586.417	-25.5193	-9.50132
Validation	N030	Newcastle	MSS	NA	100	3735.62	137.875	-11.6368	-5.65841
Validation	N031	Newcastle	MSS	NA	100.05	6185.46	1060.62	-19.4556	-5.29363
Validation	N032	Newcastle	MSI-H	neg	100	4580.62	310	38.5088	10.9962
Validation	N033	Newcastle	MSS	NA	100.05	6020.92	704.167	-20.0148	-8.96329
Validation	N034	Newcastle	MSI-H	neg	100	6061.04	533.417	7.53713	7.32145
Validation	N035	Newcastle	MSS	NA	100.05	3693.25	314.417	-22.853	-8.99569
Validation	N036	Newcastle	MSS	NA	100.05	4477.17	569.625	-23.416	-9.50132
Validation	N037	Newcastle	MSS	NA	100.05	8391.62	1220.88	-26.2158	-10.1343
Validation	N038	Newcastle	MSS	NA	100.05	5210.62	492	-24.1925	-10.8022
Validation	N039	Newcastle	MSS	NA	100.05	3766.5	251.25	-23.9451	-9.50132
Validation	N040	Newcastle	MSS	NA	100	7538.21	658.5	-21.6392	-8.96108
Validation	N041	Newcastle	MSS	NA	100	10364.7	1721.38	-20.1245	-5.25794
Validation	N042	Newcastle	MSS	NA	100	6005.92	293.708	-15.0677	-11.3079
Validation	N043	Newcastle	MSS	NA	92.225	11043.4	1655.75	-20.4353	-9.50132
Validation	N044	Newcastle	MSS	NA	100	9828.38	786.625	-24.5696	-9.50132
Validation	N045	Newcastle	MSS	NA	100	3941.38	254.583	-21.4283	-8.96329
Validation	N046	Newcastle	MSS	NA	100	6582.62	813	-21.102	-6.45861
Validation	N047	Newcastle	MSS	NA	100	12005.5	2733.79	-21.6929	-6.53189
Validation	N048	Newcastle	MSS	NA	100	6752.83	383.292	-13.9603	-9.66361
Validation	N049	Newcastle	MSS	NA	100	4958.54	387.125	-23.9976	-11.3079
Validation	N050	Newcastle	MSS	NA	75.95	8410.25	2157.58	-23.6548	-10.6399
Validation	N051	Newcastle	MSS	NA	100	7096.71	1307.42	-21.5799	-7.43544
Validation	N052	Newcastle	MSS	NA	100	6843.5	1078.08	-14.2008	-6.26443
Validation	N053	Newcastle	MSS	NA	99.2	9636.17	1655.71	-27.7961	-9.63121
Validation	N054	Newcastle	MSS	NA	100	7043.88	806.292	-12.429	-2.09725
Validation	N055	Newcastle	MSS	NA	100	6720.46	569.625	-13.7173	-6.96475
Validation	N056	Newcastle	MSS	NA	100	8118.58	708.042	-22.9563	-10.6048
Validation	N057	Newcastle	MSS	NA	100	8024.46	708.958	-15.6329	-9.42906
Validation	N058	Newcastle	MSI-H	pos	100	6937.33	844.333	48.9807	17.2319
Validation	N059	Newcastle	MSI-H	neg	100	3885.25	149.333	43.8045	16.0376
Validation	N060	Newcastle	MSI-H	neg	100	8100.96	795.708	30.1196	11.2473
Validation	N061	Newcastle	MSI-H	pos	100	7844.92	633.208	31.4964	12.5259
Validation	N062	Newcastle	MSI-H	neg	100	5598.42	434.75	49.1685	17.4821
Validation	N063	Newcastle	MSI-H	neg	100	5842.12	615.583	39.5195	14.7214
Validation	N064	Newcastle	MSI-H	pos	100	7376.62	571.167	27.8153	8.65854
Validation	N065	Newcastle	MSI-H	pos	100	7837.96	595.75	50.9877	14.2858
Validation	N066	Newcastle	MSI-H	pos	100	4564.88	673.875	50.7544	17.7594
Validation	N067	Newcastle	MSI-H	neg	100	6502.58	1098.79	9.14961	5.3736
Validation	N068	Newcastle	MSI-H	neg	100	5629.12	314.667	34.5163	14.0184
Validation	N069	Newcastle	MSI-H	NA	100	4915.96	240.625	22.184	13.1251
Validation	N070	Newcastle	MSI-H	pos	100	7160.75	572.458	48.6308	14.6245
Validation	N071	Newcastle	MSI-H	pos	100	7461.58	713.625	49.0671	15.7246
Validation	N072	Newcastle	MSI-H	neg	100	3958.54	162.167	14.1726	5.12475
Validation	N073	Newcastle	MSI-H	pos	100	4174.42	403.042	58.3826	19.0784
Validation	N074	Newcastle	MSI-H	neg	100	4678.54	238.875	37.2896	8.98178
Validation	N075	Newcastle	MSI-H	neg	100	4619.38	376.208	49.4098	16.26
Validation	N076	Newcastle	MSI-H	neg	100	4067.21	389.875	49.854	17.1742
Validation	N077	Newcastle	MSI-H	neg	100	4319	279.792	51.3125	14.7157
Validation	N078	Newcastle	MSI-H	neg	100	5558.08	489.333	40.5286	16.26
Validation	N079	Newcastle	MSI-H	neg	100	5425.88	672	54.151	14.6302
Validation	N080	Newcastle	MSI-H	pos	100	5213.62	369.583	43.4673	19.2039
Validation	N081	Newcastle	MSI-H	neg	33.79	4772.58	306.083	30.3904	9.45764
Validation	N082	Newcastle	MSI-H	neg	100	3914.17	260.792	41.1014	17.4734
Validation	N083	Newcastle	MSI-H	pos	100	7977.04	738.458	48.5472	10.4262
Validation	N084	Newcastle	MSI-H	neg	100	6957.5	925.917	23.4912	14.1947
Validation	N085	Newcastle	MSI-H	neg	100	6282.5	851.375	14.4819	11.0221
Validation	N086	Newcastle	MSI-H	neg	40.92	10953	2122.21	44.5936	13.8311
Validation	N087	Newcastle	MSS	NA	100	7381.67	854.708	-21.8518	-9.63121
Validation	N088	Newcastle	MSS	NA	100	8439.33	1263.92	-20.0959	-10.1692
Validation	N089	Newcastle	MSS	NA	39.99	10117.8	2045.92	-25.0894	-9.46671
Validation	N090	Newcastle	MSI-H	pos	100	6661.33	1083.58	42.7458	17.3822
Validation	N091	Newcastle	MSI-H	neg	100	10011.8	1360.79	49.4915	14.5638
Validation	N092	Newcastle	MSI-H	neg	100	10735.2	1913.25	50.1315	14.3465
Validation	N093	Newcastle	MSI-H	NA	100	11026.1	2389.17	42.6154	15.2092
Validation	N094	Newcastle	MSS	NA	100	8458.08	2358.04	-26.1969	-9.69873
Validation	N095	Newcastle	MSI-H	neg	100	11276.9	1957.96	31.2144	11.6806
Validation	N096	Newcastle	MSI-H	NA	100	12197.3	1963.5	45.3823	15.2092
Validation	N097	Newcastle	MSI-H	neg	100	8716.33	1244.33	55.6043	13.6069
Validation	N098	Newcastle	MSI-H	neg	100	8817.42	672.417	38.1566	9.32495
Validation	N099	Newcastle	MSI-H	neg	82.15	8687.67	385.458	13.8157	10.2598
Validation	N100	Newcastle	MSI-H	pos	35.03	8018.58	766.833	30.3981	13.2192
Validation	N101	Newcastle	MSI-H	neg	100	9412.5	1395.54	33.3746	14.2765
Validation	N102	Newcastle	MSI-H	pos	55.8	8992	1256.38	23.7102	13.277
Validation	N103	Newcastle	MSI-H	neg	78.275	9484.88	1378.33	43.1744	15.0879
Validation	N104	Newcastle	MSI-H	neg	100	9740.25	1513.12	27.9824	11.9257
Validation	N105	Newcastle	MSI-H	pos	62.31	11645	1397.96	44.278	16.1631
Independent Laboratory	N106	Newcastle	MSS	NA	46.5	958.54	76	-17.4919	-10.1762
Independent Laboratory	N107	Newcastle	MSI-H	NA	155	3485.38	359	50.8942	15.6222
Independent Laboratory	N108	Newcastle	MSS	NA	23.25	1025.75	66	-17.3048	-2.75247
Independent Laboratory	N109	Newcastle	MSI-H	NA	124	2369.73	168	40.6202	16.1906
Independent Laboratory	N110	Newcastle	MSI-H	NA	100	1454.67	441	39.1411	12.0992
Independent Laboratory	N111	Newcastle	MSI-H	NA	98	1409.35	501	24.5449	7.60809
Independent Laboratory	N112	Newcastle	MSI-H	NA	95	2050.25	226	47.7576	10.4025
Independent Laboratory	N113	Newcastle	MSS	NA	82.5	2073.81	533	-25.3591	-11.3132
Independent Laboratory	N114	Newcastle	MSI-H	NA	60	1551.13	234	41.7432	13.0264
Independent Laboratory	N115	Newcastle	MSS	NA	100	1734.42	492	-26.8234	-10.6392
Independent Laboratory	N116	Newcastle	MSI-H	NA	80	1693.23	432	46.9166	14.487
Independent Laboratory	N117	Newcastle	MSI-H	NA	100	2982.35	496	35.727	13.0918
Independent Laboratory	N118	Newcastle	MSI-H	NA	100	2454.52	527	31.0244	11.6827
Independent Laboratory	N119	Newcastle	MSI-H	NA	15.5	161.06	9	28.2636	11.9187
Independent Laboratory	N120	Newcastle	MSS	NA	77.5	1774.08	160	-19.0239	-7.66344
Independent Laboratory	N121	Newcastle	MSI-H	NA	23.25	816.21	26	33.9432	14.735
Independent Laboratory	N122	Newcastle	MSS	NA	54.25	1552.5	96	-23.75	-9.67314
Independent Laboratory	N123	Newcastle	MSI-H	NA	80	1707.83	521	8.85601	7.78235
Independent Laboratory	N124	Newcastle	MSI-H	NA	64	1615.17	334	22.8564	11.6712
Independent Laboratory	N125	Newcastle	MSI-H	NA	100	27.08	11	13.7	3.4
Independent Laboratory	N126	Newcastle	MSI-H	NA	69	2648.48	161	45.3212	13.1127
Independent Laboratory	N127	Newcastle	MSI-H	NA	108	1709.52	187	47.0594	17.4193
Independent Laboratory	N128	Newcastle	MSS	NA	38.75	637.38	23	-16.4274	-8.97685
†MSI status as determined by the contributing pathology laboratory, using the MSI Analysis System v1.2 (Promega)
‡BRAF V600E testing was conducted in a subset of MSI-high samples by the contributing pathology laboratory, using High Resolution Melt Curve analysis (Nikiforov et al, 2009; PMID: 19318445).
