# Supplementary material for: Sequencing‐based microsatellite instability testing using as few as six markers for high‐throughput clinical diagnostics
Source: Hum Mutat. 2019 Sep 15;41(1):332–41. doi: 10.1002/humu.23906 (PMC6973255; doi:10.1002/humu.23906)
Supplement: Supplementary file 3 — Supporting information [file HUMU-41-332-s003.xlsx]

## Sheet: Marker loci smMIPs and SNP freq
Supp. Table S2: Marker loci, smMIPs and SNP frequencies
† Marker Details											smMIP Details		Observed SNP Genotype Frequencies (from sequencing of the Training Cohort)
Marker	6 Marker Panel	Chromosome	Microsatellite Base	Microsatellite Length	Microsatellite Start	Microsatellite End	SNP/Variant ID	SNP/Variant Locus	Reference Allele	Variant Allele	smMIP Sequence	smMIP MIPgen Logistic Score	SNP Variant Allele Frequency	SNP Heterozygote Frequency	SNP Homozygote Frequency (Ref Allele)	SNP Homozygote Frequency (Variant Allele)	‡ Probability of Same Genotype
BRAF	NA	chr7	NA	NA	NA	NA	V600E	140453136	A	T	CCATCAGTTTGAACAGTTGTCTGGATCCACTTCAGCTTCCCGATATCCGACGGTAGTGTNNNNNNTCTACTGTTTTCCTTT	0.977815	NA	NA	NA	NA	NA
DEPDC2	No	chr8	C	8	68926683	68926690	rs4610727	68926700	T	C	GTCTTTGACTCACCTGTGTAGTGTCTGCACTTCAGCTTCCCGATATCCGACGGTAGTGTNNNNNNATGTTCACACACATGC	0.969302	0.19898	0.316327	0.0408163	0.642857	0.514994
GM01	No	chr11	A	10	28894429	28894438	rs7951012	28894411	A	G	GGCTGTTACCAACTAAATCTTACCCCTTCAGCTTCCCGATATCCGACGGTAGTGTNNNNNNCCTTTTAGAATGATCAGATT	0.847758	0.341837	0.397959	0.142857	0.459184	0.389629
GM07	Yes	chr7	A	11	93085748	93085758	rs2283006	93085722	A	G	CCAAACCCCATATGTGTGGTTGCCTTCAGCTTCCCGATATCCGACGGTAGTGTNNNNNNTGGGCCCTTTTAGGCATATAG	0.980702	0.494898	0.540816	0.22449	0.234694	0.397959
GM09	No	chr20	A	8	6836977	6836984	rs6038623	6836952	A	G	GCATAAGGCTAGGATCATTTCATTCAAGACTTCAGCTTCCCGATATCCGACGGTAGTGTNNNNNNCACAAAAATCAATGCT	0.979174	0.464286	0.438776	0.244898	0.316327	0.352561
GM11	Yes	chr5	A	9	166099891	166099899	rs347435	166099902	A	G	GAATACTTAGATACGTAGGTGATACTGAACTTCAGCTTCCCGATATCCGACGGTAGTGTNNNNNNCAAAAAAGTACAGTGG	0.935528	0.346939	0.510204	0.0918367	0.397959	0.427114
							rs72817807	166099948	A	G			0.0714286	0.122449	0.0102041	0.867347	0.767389
GM14	Yes	chr3	A	11	177328818	177328828	rs6804861	177328829	C	T	CAATGTTTATCCTTTGCTGGAATCAATTCCTTCAGCTTCCCGATATCCGACGGTAGTGTNNNNNNAATGACTTCCCAGGCT	0.98253	0.346939	0.44898	0.122449	0.428571	0.40025
GM17	No	chr11	A	9	95551111	95551119	rs666398	95551136	C	T	GCAAGGGCCTGCATTGTGGTAAGTTTGTCTTCAGCTTCCCGATATCCGACGGTAGTGTNNNNNNGCTATAAATATCCAGTG	0.983586	0.469388	0.489796	0.22449	0.285714	0.371928
GM22	No	chr14	A	10	43401010	43401019	rs17113692	43400964	A	G	CATCTTTCTTTCAAGGTGGTGCTCTTGGTCTTCAGCTTCCCGATATCCGACGGTAGTGTNNNNNNCTATATTCCCCCAAAG	0.976504	0.27551	0.367347	0.0918367	0.540816	0.43586
GM26	No	chr14	A	10	49584751	49584760	rs11628435	49584720	A	G	GTTCTGCTCCCGCTTGCGGATCAAAGGCTTCAGCTTCCCGATATCCGACGGTAGTGTNNNNNNGGATTTAGAATCCAGCTC	0.976681	0.362245	0.459184	0.132653	0.408163	0.395044
GM29	No	chr3	A	10	70905560	70905569	rs2687195	70905581	A	G	CTCAGGGCTGAGGAGACTTTTTGTCTTCAGCTTCCCGATATCCGACGGTAGTGTNNNNNNTTTCAGTGTGCCTTCCTGAG	0.980029	0.311224	0.377551	0.122449	0.5	0.407539
IM16	No	chr18	A	9	1108767	1108775	rs4392141	1108738	G	A	TTTTGAAGATGCTTGCATAGCTATCTACCTTCAGCTTCCCGATATCCGACGGTAGTGTNNNNNNGCTGAGTAATATATGGG	0.955464	0.357143	0.469388	0.122449	0.408163	0.401916
							rs59912715	1108746	C	G			0.153061	0.244898	0.0306122	0.72449	0.585798
							rs73367791	1108784	C	NA			0	0	0	1	1
IM49	No	chr3	A	12	56682066	56682077	rs7642389	56682093	G	C	GCACGCCTGTAATCCCAAGCTTCAGCTTCCCGATATCCGACGGTAGTGTNNNNNNGGATCGCTTCAGGCCAGGAGTTCAA	0.987028	0.479592	0.489796	0.234694	0.27551	0.370887
LR10	No	chr1	A	9	81591388	81591396	rs1768398	81591398	T	C	CACTGTGAAGCAACACTGCGCCTTCAGCTTCCCGATATCCGACGGTAGTGTNNNNNNGTAGTACTGGTTGAGTCTATTTTT	0.96799	0.418367	0.428571	0.204082	0.367347	0.360267
							rs1768397	81591415	C	T			0.403061	0.418367	0.193878	0.387755	0.362974
LR11	No	chr2	A	11	217217871	217217881	rs13011054	217217857	C	A	CCTCACATTTTATAAAGACTTTCAACAATCTTCAGCTTCCCGATATCCGACGGTAGTGTNNNNNNCATTTCCTGTGCCTTT	0.980163	0.362245	0.418367	0.153061	0.428571	0.382132
							rs16855951	217217913	G	C			0.357143	0.408163	0.153061	0.438776	0.382549
LR17	No	chr14	A	10	55603031	55603040	rs79618905	55603041	A	NA	CTCCAACAGCACCTTTCCCTTCAGCTTCCCGATATCCGACGGTAGTGTNNNNNNTTCACCTTAGTTTGTTGTACTGCCAAA	0.981393	0	0	0	1	1
							rs77482253	55603042	G	NA			0	0	0	1	1
							rs1009978	55603061	C	G			0.428571	0.489796	0.183673	0.326531	0.380258
							rs1009977	55603002	T	G			0.428571	0.489796	0.183673	0.326531	0.380258
LR20	No	chr1	A	8	64029634	64029641	rs217474	64029606	G	A	GCAACTATTCAATTACAGTATATAGGGGCCTTCAGCTTCCCGATATCCGACGGTAGTGTNNNNNNTATCATGAAATTCTAT	0.91458	0.47449	0.520408	0.214286	0.265306	0.38713
LR24	No	chr1	A	9	153779429	153779437	rs1127091	153779412	A	G	GTGGGAAAAATACTTATTCCAGGGAGAGCTTCAGCTTCCCGATATCCGACGGTAGTGTNNNNNNTTTTAAAGGGGAAAGGA	0.975858	0.469388	0.469388	0.234694	0.295918	0.362974
LR36	Yes	chr4	A	12	98999723	98999734	rs17550217	98999699	T	A	AGAGTGCAAAGATAAATGTGCCTTCAGCTTCCCGATATCCGACGGTAGTGTNNNNNNAGTGGCTGGCACTTGTGGT	0.981747	0.387755	0.469388	0.153061	0.377551	0.386297
LR40		chr2	A	9	13447470	13447478	rs6432372	13447484	C	A	CAGTTATATATATGAAGAAGCTTGGATACCTTCAGCTTCCCGATATCCGACGGTAGTGTNNNNNNTCAGTTCAGTTGACTG	0.901409	0.107143	0.193878	0.0102041	0.795918	0.671179
LR44	Yes	chr10	A	12	99898286	99898297	rs7905384	99898268	C	T	CACTTTTGTTCCTTGACTGTTTTTTACTCTTCAGCTTCCCGATATCCGACGGTAGTGTNNNNNNCTGAGGTAGGCTCATTT	0.980218	0.372449	0.438776	0.153061	0.408163	0.382549
							rs7905388	99898281	C	T			0.372449	0.438776	0.153061	0.408163	0.382549
LR46	No	chr20	A	8	10660085	10660092	rs6040079	10660063	G	T	GTGAGTCGTCTGTTCTTGTGAATGGCTTCAGCTTCCCGATATCCGACGGTAGTGTNNNNNNGAGTTCAGTCTTTTCAGGGA	0.981784	0.443878	0.479592	0.204082	0.316327	0.37172
LR48	No	chr12	A	11	77988097	77988107	rs11105832	77988123	C	T	GCCCAATTATTTCAACCAGTTTCCACTGACTTCAGCTTCCCGATATCCGACGGTAGTGTNNNNNNAGAAGATTCACTCAAA	0.954686	0.244898	0.326531	0.0816327	0.591837	0.463557
LR49	No	chr15	A	7	93619048	93619054	rs12903384	93619037	G	A	GGAGAAATGTCTGAGGCTGAATTTGGCTTCAGCTTCCCGATATCCGACGGTAGTGTNNNNNNTGGCTGCCTTTTTAGGAGG	0.978	0.341837	0.438776	0.122449	0.438776	0.400042
LR52	Yes	chr16	A	12	63861441	63861452	rs2434849	63861437	C	T	GCATGTAGAACTGTTCCTCTAGTAGTCTCCTTCAGCTTCCCGATATCCGACGGTAGTGTNNNNNNAGGCAATCTTTAAAAC	0.885919	0.5	0.510204	0.244898	0.244898	0.380258
† Chromosomal coordinates are specified from reference genome hg19.
‡ The probability of any two patients having the same genotype can be calculated from the observed frequencies of each SNP genotype in a marker.
The product of the probabilities for each SNP can be used to determine the probability of any two patients having the same genotype across multiple markers; to avoid the potential of linkage disequilibrium where a marker has multiple SNPs, the SNP with the lowest probability was used.
Using the 24 marker panel, the probability of two patients having the same genotype is 3.58x10-10.
Using the 6 marker panel, the probability of two patients having the same genotype is 3.82x10-3.
