# Supplementary material for: Sequencing‐based microsatellite instability testing using as few as six markers for high‐throughput clinical diagnostics
Source: Hum Mutat. 2019 Sep 15;41(1):332–41. doi: 10.1002/humu.23906 (PMC6973255; doi:10.1002/humu.23906)
Supplement: Supplementary file 4 — Supporting information [file HUMU-41-332-s004.xlsx]

## Sheet: primers
Supp. Table S3: Oligonucleotide sequences (primers)
Primer	Description	Sequence
MIP_Ampli_FwP	Forward PCR primer	AATGATACGGCGACCACCGAGATCTACACATACGAGATCCGTAATCGGGAAGCTGAAG
MIP_Ampli_RvP	Reverse PCR primer containing N8 Sample Index †	CAAGCAGAAGACGGCATACGAGATNNNNNNNNACACGCACGATCCGACGGTAGTGT
MIP_Read1_Seq_Primer	Custom sequencing primer	CATACGAGATCCGTAATCGGGAAGCTGAAG
MIP_Index_Seq_Primer	Custom sequencing primer	ACACTACCGTCGGATCGTGCGTGT
MIP_Read2_Seq_Primer	Custom sequencing primer	ACACGCACGATCCGACGGTAGTGT
Sample Index ID	†Sample Index Sequence
SI001	CTCTAGCA
SI002	AGCTCTCA
SI003	TGAGTGAC
SI004	ACGCTTAT
SI005	CAGATAGT
SI006	GTCACCAT
SI007	TGGTCGAA
SI008	GCAATATA
SI009	CACATGCA
SI010	TCCTTCGA
SI011	CTGATGTA
SI012	CACTGCAA
SI013	TCGGAGAA
SI014	CTGAGCTT
SI015	CTTGGTAC
SI016	CTGACAAT
SI017	TGGTACAG
SI018	GGTCTCAA
SI019	TGGCTAAT
SI020	AGAGGATC
SI021	CGAATACA
SI022	AGCGTTAC
SI023	TGACCTCA
SI024	TAGTTGCC
SI025	GTTAAGAC
SI026	TCTAAGTT
SI027	TGTACATT
SI028	AATACCGC
SI029	TGTCTATG
SI030	TCACTGTT
SI031	TTGTATTC
SI032	AGACTAAC
SI033	ATTGTCAA
SI034	GTTCTACA
SI035	TTCATTCG
SI036	AAGCGTCA
SI037	CGTAGGAT
SI038	AGTTAGCG
SI039	GAACGTCT
SI040	AGAACACT
SI041	TGTTGGCA
SI042	GGCTAATA
SI043	GCTAGAAT
SI044	TGTACTAA
SI045	AGTTACAC
SI046	GTACACGA
SI047	ACTGTAAG
SI048	GATCATGA
SI049	TGCTAACG
SI050	TAATGCTC
SI051	CTTGTTGA
SI052	GATACAAG
SI053	ATACAGCG
SI054	CTGGATAG
SI055	TCATCAGC
SI056	TTATACCG
SI057	GCTGATTC
SI058	ATAAGGCC
SI059	AAGACTAG
SI060	TAGCAACA
SI061	CAAGTAAT
SI062	TCATGATG
SI063	TAGCTCTT
SI064	ACTACATG
SI065	TGTGCCAT
SI066	GACTTCCA
SI067	TATTCTCG
SI068	CACTAGAT
SI069	CTTCGCAT
SI070	CTAGCGAT
SI071	TACGTTAA
SI072	AAGTAGTC
SI073	GACGTATC
SI074	ACGTTCAG
SI075	AGCTATAT
SI076	AGTGCGAA
SI077	CAATGGTA
SI078	ATTCCGAT
SI079	AGCTGTTG
SI080	TTCGACTC
SI081	CGAATGGT
SI082	TAGTGTAC
SI083	ACGCATGA
SI084	TTCGTACA
SI085	TTCTGCTA
SI086	TGGAAGCA
SI087	GATGCTCA
SI088	AGCCTGAA
SI089	CACCAGTA
SI090	GTTACACC
SI091	GCGTTAGT
SI092	TGACGTTC
SI093	TAGGCGTA
SI094	AAGTGAGC
SI095	CCGGAATA
SI096	AATAGGCA
SI097	TTCAGGTC
SI098	TAATCGCT
SI099	CTTAGGTG
SI100	TTGATCTC
SI101	TCTTACTG
SI102	GAGTACAC
SI103	ACGTTACA
SI104	TGGTAAGC
SI105	GATAGCAC
SI106	GACTTAGG
SI107	AGTCGTTA
SI108	CGTGATTA
SI109	TCAGTAGA
SI110	ATGTGTCT
SI111	CAGAATAT
SI112	TAAGTCTG
SI113	ATCGACAT
SI114	ACAGCTGT
SI115	ATCACAAG
SI116	GTCGAATT
SI117	TGCCGATT
SI118	ACTAATGC
SI119	CTAGTAGG
SI120	TTAAGCCA
