# Supplementary material for: Sequencing‐based microsatellite instability testing using as few as six markers for high‐throughput clinical diagnostics
Source: Hum Mutat. 2019 Sep 15;41(1):332–41. doi: 10.1002/humu.23906 (PMC6973255; doi:10.1002/humu.23906)
Supplement: Supplementary file 5 — Supporting information [file HUMU-41-332-s005.xlsx]

## Sheet: Sheet1
Supp. Table S4: Read-balancing smMIPs
Marker	MIP Stock nM	Reads per Marker/Mean Reads	Read Balanced Volume μl
DEPDC2	10	0.592354	5.06454
GM01	10	1.56815	1.91308
GM07	10	1.19853	2.50306
GM09	10	0.582351	5.15153
GM11	10	0.809702	3.70507
GM14	10	1.6514	1.81664
GM17	10	1.39976	2.14322
GM22	10	3.13978	0.95548
GM26	10	0.644524	4.6546
GM29	10	1.4379	2.08637
IM16	10	1.00291	2.99129
IM49	10	0.239082	12.548
LR10	10	0.623362	4.81261
LR11	10	0.71653	4.18684
LR17	10	1.2636	2.37418
LR20	10	0.339294	8.84188
LR24	10	0.216896	13.8315
LR36	10	1.12641	2.66332
LR40	10	0.708869	4.23209
LR44	10	0.269329	11.1388
LR46	10	2.35603	1.27333
LR48	10	2.2227	1.34971
LR49	10	0.935311	3.20749
LR52	10	1.2191	2.46083
BRAF	10	0.804615	3.72849
Average MIP µl	4.38536
Total MIP µl	109.634
Target Pool µl†	438.536
TE Buffer µl†	328.902
† 100-fold dilution to achieveaverage smMIP concentration of 0.1nM
Read-balancing the smMIP pool reduced the coefficient of variance of reads assigned to different markers from 68% to 35%.
