# Supplementary material for: Sequencing‐based microsatellite instability testing using as few as six markers for high‐throughput clinical diagnostics
Source: Hum Mutat. 2019 Sep 15;41(1):332–41. doi: 10.1002/humu.23906 (PMC6973255; doi:10.1002/humu.23906)
Supplement: Supplementary file 6 — Supporting information [file HUMU-41-332-s006.xlsx]

## Sheet: Sequencing runs
Supp. Table S5: Sequencing runs
Run	Description	Markers	Median read depth (quartile1-quartile3)	Base calls ≥Q30
1	Training cohort	24 short MNRs, BRAF c.1799	898 (476-1432) reads/marker/sample	0.753
2	Validation cohort	24 short MNRs, BRAF c.1799	6646 (4548-9598) reads/marker/sample	0.572	Note: low 'Base calls ≥Q30' due to read cycles exceeding length of amplicon - read length corrected for subsequent Runs
3	Reproducibility	24 short MNRs, BRAF c.1799	4979 (3906-6433) reads/marker/sample	0.854
4	Mixing series	24 short MNRs	4669 (3838-5534) reads/marker/sample	0.847
5	Dilution series	24 short MNRs	4115 (1927-6767) reads/marker/sample	0.828
6	Independent laboratory	24 short MNRs	1693 (1218-2062) reads/marker/sample	0.883
