# Supplementary material for: Sequencing‐based microsatellite instability testing using as few as six markers for high‐throughput clinical diagnostics
Source: Hum Mutat. 2019 Sep 15;41(1):332–41. doi: 10.1002/humu.23906 (PMC6973255; doi:10.1002/humu.23906)
Supplement: Supplementary file 7 — Supporting information [file HUMU-41-332-s007.xlsx]

## Sheet: Sheet1
Supp. Table S6: BRAF c.1799 variant allele frequencies detected
Sample Details			Read§ Allele Frequencies		Single Molecule Sequence¶ Allele Frequencies
Sample	MSI Status†	BRAF Status‡	BRAF c.1799A (V600 Wild Type)	BRAF c.1799T (V600E Variant)	BRAF c.1799A (V600 Wild Type)	BRAF c.1799T (V600E Variant)
255078	MSI	V600E	0.61211	0.38763	0.632836	0.367164
245838	MSI	V600E	0.66077	0.33916	0.641975	0.358025
246847	MSI	V600E	0.71522	0.28456	0.727554	0.272446
D238861	MSI	V600E	0.73435	0.2653	0.750363	0.249637
251058	MSI	V600E	0.76494	0.23486	0.750842	0.249158
252782	MSI	V600E	0.77223	0.22724	0.799263	0.200737
234543	MSI	V600E	0.843	0.15669	0.854795	0.145205
242117	MSI	V600E	0.85164	0.14823	0.853763	0.146237
245836	MSI	V600E	0.85976	0.14024	0.86413	0.13587
D227036	MSI	V600E	0.87779	0.12211	0.889474	0.110526
241981	MSI	V600E	0.90237	0.09744	0.887097	0.112903
239970	MSI	V600E	0.9089	0.09092	0.890909	0.109091
238659	MSI	V600E	0.93811	0.06153	0.933747	0.0662526
D229113	MSI	V600E	0.94534	0.05453	0.948187	0.0518135
249985	MSI	wild type	0.98283	0.01717	0.99537	0.00462963
246656	MSI	wild type	0.98292	0.01673	0.981818	0.0181818
213233	MSI	wild type	0.99354	0.00604	1	0
246849	MSI	wild type	0.99418	0.00545	1	0
D238498	MSI	wild type	0.99901	0.00081	1	0
252048	MSI	wild type	0.99929	0.00071	1	0
252045	MSI	wild type	0.99936	0.00046	1	0
207950	MSI	wild type	0.99955	0.00045	1	0
253580	MSI	wild type	0.99964	0.00029	1	0
244031	MSI	wild type	0.99944	0.00028	0.99851	0.00149031
237780	MSI	wild type	0.99963	0.00024	1	0
244881	MSI	wild type	0.99956	0.00022	1	0
255810	MSI	wild type	0.99948	0.00022	1	0
249555	MSI	wild type	0.99969	0.00016	1	0
256267	MSI	wild type	0.99968	0.00016	1	0
205882	MSI	wild type	0.99971	0.00015	1	0
254175	MSI	wild type	0.9998	0.00012	1	0
239222	MSI	wild type	0.99967	0.00011	1	0
247641	MSI	wild type	0.99989	0.00011	1	0
250505	MSI	wild type	0.9999	0.0001	1	0
D229104	MSI	wild type	0.9999	0.0001	1	0
239405	MSI	wild type	0.99974	9e-05	1	0
250512	MSI	wild type	0.99972	9e-05	1	0
255809	MSI	wild type	0.99974	9e-05	1	0
213520	MSI	wild type	0.99966	8e-05	1	0
253977	MSI	wild type	0.99966	8e-05	1	0
257349	MSI	wild type	0.99957	7e-05	1	0
D222913	MSI	wild type	0.9999	5e-05	1	0
D223305	MSI	wild type	0.99995	5e-05	1	0
D234036	MSI	wild type	0.99988	4e-05	1	0
204448	MSI	wild type	1	0	1	0
237260	MSI	wild type	0.99968	0	1	0
† MSI status according to MSI Analysis System v1.2 (Promega).
‡ BRAF status according to High Resolution Melt curve analysis (Nikiforov et al, 2009. J Clin Endocrinol Metab 2009;94:2092-8).
§ VAFs defined using raw reads without molecular barcode analysis to correct PCR and seuqencing error.
¶ VAFs defined using single molecule sequences, generated by grouping reads that share the same molecular barcode, and defining one sequence that represents the allele found in the majority of reads in the group, correcting PCR and sequencing error (Hiatt et al, 2013. Genome Res 2013;23:843-54)
Samples with low frequency VAFs not detected by High Resolution Melt curve analysis.
