# Supplementary material for: Sequencing‐based microsatellite instability testing using as few as six markers for high‐throughput clinical diagnostics
Source: Hum Mutat. 2019 Sep 15;41(1):332–41. doi: 10.1002/humu.23906 (PMC6973255; doi:10.1002/humu.23906)
Supplement: Supplementary file 8 — Supporting information [file HUMU-41-332-s008.xlsx]

## Sheet: 25 marker panel costs
Supp. Table S7: Sample mixture series classification by Promega MSI Analysis System v1.2
MSI-high content (%)	Diagnosis	Unstable Markers	Uncertain Markers†
1.56	MSS	0/5	0/5
1.56	MSS	0/5	0/5
1.56	MSS	0/5	0/5
3.13	MSI-high	3/5	5/5
3.13	MSI-high	2/5	5/5
3.13	MSI-high	2/5	5/5
6.25	MSI-high	5/5	2/5
6.25	MSI-high	5/5	0/5
6.25	MSI-high	5/5	0/5
12.5	MSI-high	5/5	0/5
12.5	MSI-high	5/5	0/5
12.5	MSI-high	5/5	0/5
† the pathologist called a marker as uncertain if they could not determine its mutation status with confidence
